# Supplementary material for: Design, Implementation, and Configuration of Laser Systems for Vehicle Detection and Classification in Real Time
Source: Sensors (Basel). 2021 Mar 16;21(6):2082. doi: 10.3390/s21062082 (PMC8001347; doi:10.3390/s21062082)
Supplement: Supplementary file 1 [file sensors-21-02082-s001.zip]

Archive with 2 entries (2 files):
- Functioning 2.avi
- Functioning 1.avi
